# Supplementary material for: Discovery of Novel Chemotype LRRK2 Inhibitors Through AlphaFold2-Generated Structure-Based Docking Screen
Source: Int J Mol Sci. 2026 Apr 9;27(8):3391. doi: 10.3390/ijms27083391 (PMC13116677; doi:10.3390/ijms27083391)
Supplement: Supplementary file 1 [file ijms-27-03391-s001.zip]

Archive with 2 entries (2 files):
- Supplementary Materials Figures S1~S9.pdf
- Supplementary Materials Table S1. SwissADME-derived physicochemical properties.xlsx
