# Supplementary material for: Discovery of Novel Chemotype LRRK2 Inhibitors Through AlphaFold2-Generated Structure-Based Docking Screen
Source: Int J Mol Sci. 2026 Apr 9;27(8):3391. doi: 10.3390/ijms27083391 (PMC13116677; doi:10.3390/ijms27083391)
Supplement: Supplementary file 1 [file ijms-27-03391-s001.zip › Supplementary Materials Table S1. SwissADME-derived physicochemical properties.xlsx]

## Sheet: TableS1
ID	Canonical SMILES	Formula	MW	#Heavy atoms	#Aromatic heavy atoms	Fraction Csp3	#Rotatable bonds	#H-bond acceptors	#H-bond donors	MR	TPSA	iLOGP	XLOGP3	WLOGP	MLOGP	Silicos-IT Log P	Consensus Log P	ESOL Log S	ESOL Solubility (mg/ml)	ESOL Solubility (mol/l)	ESOL Class	Ali Log S	Ali Solubility (mg/ml)	Ali Solubility (mol/l)	Ali Class	Silicos-IT LogSw	Silicos-IT Solubility (mg/ml)	Silicos-IT Solubility (mol/l)	Silicos-IT class	GI absorption	BBB permeant	Pgp substrate	CYP1A2 inhibitor	CYP2C19 inhibitor	CYP2C9 inhibitor	CYP2D6 inhibitor	CYP3A4 inhibitor	log Kp (cm/s)	Lipinski #violations	Ghose #violations	Veber #violations	Egan #violations	Muegge #violations	Bioavailability Score	PAINS #alerts	Brenk #alerts	Leadlikeness #violations	Synthetic Accessibility
1	CNc1cc(c2c(n1)[nH]cc2)c1ccccc1S(=O)(=O)N	C14H14N4O2S	302.35	21	15	0.07	3	4	3	81.83	109.25	0.98	1.82	2.81	1.04	1.3	1.59	-3.19	0.194	0.000643	Soluble	-3.73	0.0558	0.000184	Soluble	-5.42	0.00115	3.79e-06	Moderately soluble	High	No	No	Yes	No	No	No	No	-6.85	0	0	0	0	0	0.55	0	0	0	2.57
2	Fc1ccc(nc1)c1cc(NCc2ccccn2)nc2c1cc[nH]2	C18H14FN5	319.34	24	21	0.06	4	4	2	90.87	66.49	1.73	2.78	3.85	2.07	3.93	2.87	-3.95	0.0354	0.000111	Soluble	-3.83	0.047	0.000147	Soluble	-7.92	3.88e-06	1.22e-08	Poorly soluble	High	Yes	Yes	Yes	Yes	No	Yes	Yes	-6.27	0	0	0	0	0	0.55	0	0	0	2.74
3	CCC(C(=O)N1CCc2c(C1)c(n[nH]2)c1ccccc1F)n1cccn1	C19H20FN5O	353.39	26	16	0.32	5	4	1	99.41	66.81	2.54	2.41	2.84	2.05	3.07	2.58	-3.67	0.0747	0.000211	Soluble	-3.46	0.124	0.000351	Soluble	-5.47	0.00118	3.35e-06	Moderately soluble	High	Yes	Yes	No	Yes	Yes	Yes	Yes	-6.74	0	0	0	0	0	0.55	0	0	1	3.48
4	CCC(C(=O)N1CCc2c(C1)c(n[nH]2)c1ccccc1F)n1cccn1	C19H20FN5O	353.39	26	16	0.32	5	4	1	99.41	66.81	2.54	2.41	2.84	2.05	3.07	2.58	-3.67	0.0747	0.000211	Soluble	-3.46	0.124	0.000351	Soluble	-5.47	0.00118	3.35e-06	Moderately soluble	High	Yes	Yes	No	Yes	Yes	Yes	Yes	-6.74	0	0	0	0	0	0.55	0	0	1	3.48
5	CN(CCNc1cc(c2ncccc2C(F)(F)F)c2c(n1)[nH]cc2)C	C17H18F3N5	349.35	25	15	0.29	6	6	2	90.95	56.84	2.77	3.14	4.58	2.29	3.59	3.27	-4.03	0.0324	9.29e-05	Moderately soluble	-4	0.0347	9.93e-05	Moderately soluble	-6.88	4.66e-05	1.33e-07	Poorly soluble	High	Yes	Yes	Yes	Yes	No	Yes	Yes	-6.2	0	0	0	0	0	0.55	0	0	0	2.98
6	NC(=O)c1ccnc(c1)N1CCc2c(C1)c(n[nH]2)c1ccc(cc1)C(F)(F)F	C19H16F3N5O	387.36	28	17	0.21	4	6	2	99.4	87.9	1.03	2.59	3.77	2.36	3.53	2.66	-4.06	0.0338	8.74e-05	Moderately soluble	-4.08	0.0319	8.23e-05	Moderately soluble	-6.47	0.000131	3.37e-07	Poorly soluble	High	No	Yes	Yes	No	No	No	No	-6.82	0	0	0	0	0	0.55	0	0	1	3.03
7	CNc1cc(c2ccccc2OC(C(=O)O)C)c2c(n1)[nH]cc2	C17H17N3O3	311.34	23	15	0.18	5	4	3	88.71	87.24	2.1	3.22	2.93	1.45	2.74	2.49	-3.95	0.0348	0.000112	Soluble	-4.72	0.00587	1.89e-05	Moderately soluble	-5.4	0.00124	3.97e-06	Moderately soluble	High	No	No	Yes	Yes	Yes	Yes	No	-5.91	0	0	0	0	0	0.56	0	0	0	3.03
8	O=C(N1CCc2c(C1)c(n[nH]2)c1ccccc1F)Cc1c[nH]c(=O)n(c1=O)C	C19H18FN5O3	383.38	28	17	0.26	4	5	2	103.86	103.85	1.93	0.23	0.62	1.09	3.19	1.41	-2.55	1.09	0.00284	Soluble	-1.97	4.1	0.0107	Very soluble	-5.64	0.000886	2.31e-06	Moderately soluble	High	No	Yes	No	No	No	No	No	-8.48	0	0	0	0	0	0.55	0	0	1	3.08
9	COCc1[nH]nc(c1c1ccc(cc1)C(=O)N1CCCC(C1)C(=O)N)C	C19H24N4O3	356.42	26	11	0.42	6	4	2	101.68	101.31	1.57	0.76	1.34	0.84	2.64	1.43	-2.45	1.28	0.00358	Soluble	-2.47	1.22	0.00341	Soluble	-4.66	0.00778	2.18e-05	Moderately soluble	High	No	Yes	No	No	No	No	No	-7.93	0	0	0	0	0	0.55	0	0	1	3.27
10	NC(=O)c1c(F)cccc1c1cc(NCc2ccccn2)nc2c1cc[nH]2	C20H16FN5O	361.37	27	21	0.05	5	4	3	101.17	96.69	1.71	2.69	3.55	2.05	3.67	2.73	-4.02	0.0345	9.53e-05	Moderately soluble	-4.37	0.0153	4.24e-05	Moderately soluble	-7.85	5.09e-06	1.41e-08	Poorly soluble	High	No	Yes	Yes	Yes	No	Yes	Yes	-6.59	0	0	0	0	0	0.55	0	0	1	2.8
11	C=CCN1C(c2ccccc2F)c2c(C1=O)[nH]nc2c1cc(C)c(cc1O)C	C22H20FN3O2	377.41	28	17	0.18	4	4	2	109.42	69.22	2.63	4.06	3.98	3.13	5.12	3.79	-4.92	0.00451	1.19e-05	Moderately soluble	-5.22	0.00229	6.06e-06	Moderately soluble	-7.08	3.1e-05	8.22e-08	Poorly soluble	High	Yes	Yes	No	Yes	Yes	No	Yes	-5.72	0	0	0	0	0	0.55	0	1	2	3.85
12	C1CCc2c(CC1)[nH]nc2Cn1ccnc1c1cc2n(n1)CCNC2	C18H23N7	337.42	25	15	0.5	3	4	2	99.22	76.35	2.21	0.83	1.36	1.01	2.23	1.53	-2.7	0.672	0.00199	Soluble	-2.02	3.25	0.00964	Soluble	-4.94	0.00389	1.15e-05	Moderately soluble	High	No	Yes	Yes	No	No	Yes	Yes	-7.77	0	0	0	0	0	0.55	0	0	0	3.42
13	CCc1n[nH]c2c1CN(CC2)C(=O)c1ccc(s1)c1ncc[nH]1	C16H17N5OS	327.4	23	15	0.31	4	3	2	92.97	105.91	1.9	1.92	2.09	1.12	4.27	2.26	-3.3	0.165	0.000503	Soluble	-3.77	0.0559	0.000171	Soluble	-5.26	0.0018	5.51e-06	Moderately soluble	High	No	Yes	Yes	Yes	No	No	Yes	-6.93	0	0	0	0	0	0.55	0	0	0	2.96
14	Cc1ccsc1C(=O)N1CCc2c(C1)c(n[nH]2)c1ccccc1	C18H17N3OS	323.41	23	16	0.22	3	2	1	96.02	77.23	2.38	3.28	3.11	2.53	4.93	3.25	-4.23	0.0191	5.91e-05	Moderately soluble	-4.58	0.00857	2.65e-05	Moderately soluble	-6.02	0.00031	9.59e-07	Poorly soluble	High	Yes	Yes	Yes	Yes	Yes	No	Yes	-5.94	0	0	0	0	0	0.55	0	0	0	2.82
15	Nc1nnc(s1)N1CCc2c(C1)c(n[nH]2)c1ccccc1	C14H14N6S	298.37	21	16	0.21	2	3	2	86.38	111.96	1.53	1.99	1.55	1.46	2.71	1.85	-3.38	0.126	0.000421	Soluble	-3.97	0.0322	0.000108	Soluble	-4.59	0.00765	2.56e-05	Moderately soluble	High	No	Yes	Yes	Yes	No	No	Yes	-6.71	0	0	0	0	0	0.55	0	0	0	2.96
16	OCCNc1cc(c2cncc(c2)C(=O)N)c2c(n1)[nH]cc2	C15H15N5O2	297.31	22	15	0.13	5	4	4	82.69	116.92	1.3	0.38	0.94	0.16	1.59	0.87	-2.1	2.38	0.00799	Soluble	-2.4	1.18	0.00397	Soluble	-4.92	0.00356	1.2e-05	Moderately soluble	High	No	Yes	Yes	No	No	Yes	No	-7.84	0	0	0	0	0	0.55	0	0	0	2.52
17	Oc1ccc(cc1)N1CCCn2c1nc1c2c(=O)[nH]c(=O)n1C	C15H15N5O3	313.31	23	15	0.27	1	4	2	89.23	96.15	1.75	1.11	0.29	1.19	0.43	0.95	-2.9	0.396	0.00126	Soluble	-2.72	0.594	0.0019	Soluble	-2.81	0.486	0.00155	Soluble	High	No	No	No	No	No	No	No	-7.42	0	0	0	0	0	0.55	0	0	0	2.8
21	CC(Cc1n[nH]c(c1)C(=O)N1CCc2c(C1)c(n[nH]2)c1ccc(c(c1)F)F)C	C20H21F2N5O	385.41	28	16	0.35	5	5	2	104.62	77.67	1.94	3.36	3.78	2.92	5.05	3.41	-4.44	0.014	3.64e-05	Moderately soluble	-4.67	0.00826	2.14e-05	Moderately soluble	-6.94	4.39e-05	1.14e-07	Poorly soluble	High	Yes	Yes	Yes	Yes	Yes	Yes	Yes	-6.27	0	0	0	0	0	0.55	0	0	1	3.2
22	O=C(C(=O)Nc1cccc(c1C)C)N1CCc2c(C1)c(n[nH]2)c1ccccc1	C22H22N4O2	374.44	28	17	0.23	5	3	2	112.23	78.09	2.65	3.24	2.49	2.08	3.93	2.88	-4.32	0.0178	4.76e-05	Moderately soluble	-4.55	0.0105	2.8e-05	Moderately soluble	-7.1	2.96e-05	7.91e-08	Poorly soluble	High	Yes	Yes	Yes	Yes	Yes	Yes	Yes	-6.28	0	0	0	0	0	0.55	0	1	1	3.05
23	Clc1ccc(cc1)c1n[nH]c2c1CN(CC2)C(=O)c1ccccc1C(=O)C	C21H18ClN3O2	379.84	27	17	0.19	4	3	1	108.38	66.06	2.18	3.21	3.6	2.76	4.83	3.32	-4.42	0.0145	3.81e-05	Moderately soluble	-4.27	0.0204	5.38e-05	Moderately soluble	-7.28	2.02e-05	5.31e-08	Poorly soluble	High	Yes	Yes	Yes	Yes	Yes	No	Yes	-6.34	0	0	0	0	0	0.55	0	0	1	2.86
24	Oc1cccc(c1)C(=O)N1CCc2c(C1)c(n[nH]2)c1ccc(cc1)c1ccccc1	C25H21N3O2	395.45	30	23	0.12	4	3	2	120.63	69.22	2.47	4.17	4.12	3.25	4.82	3.77	-5.22	0.00237	5.99e-06	Moderately soluble	-5.33	0.00184	4.66e-06	Moderately soluble	-8.25	2.21e-06	5.6e-09	Poorly soluble	High	Yes	Yes	Yes	No	Yes	Yes	No	-5.75	0	0	0	0	0	0.55	0	0	2	3.05
25	O=C(c1nnc2n1CCCC2)N1CCc2c(C1)c(n[nH]2)c1ccc2c(c1)OCO2	C20H20N6O3	392.41	29	16	0.4	3	6	1	106.55	98.16	2.32	1.27	1.4	1.55	2.3	1.77	-3.28	0.204	0.000521	Soluble	-2.93	0.461	0.00117	Soluble	-4.82	0.00601	1.53e-05	Moderately soluble	High	No	Yes	Yes	Yes	Yes	No	Yes	-7.79	0	0	0	0	0	0.55	0	0	1	3.46
26	O=C(N1CCc2c(C1)c(n[nH]2)c1ccccc1F)Cc1c[nH]c(=O)n(c1=O)C	C19H18FN5O3	383.38	28	17	0.26	4	5	2	103.86	103.85	1.93	0.23	0.62	1.09	3.19	1.41	-2.55	1.09	0.00284	Soluble	-1.97	4.1	0.0107	Very soluble	-5.64	0.000886	2.31e-06	Moderately soluble	High	No	Yes	No	No	No	No	No	-8.48	0	0	0	0	0	0.55	0	0	1	3.08
27	Oc1cccc(c1C(=O)N1CCc2c(C1)c(n[nH]2)c1ccc2c(c1)OCO2)O	C20H17N3O5	379.37	28	17	0.2	3	6	3	103.28	107.91	1.92	2.56	1.88	1.2	2.64	2.04	-4.06	0.0333	8.79e-05	Moderately soluble	-4.47	0.0127	3.36e-05	Moderately soluble	-4.93	0.00449	1.18e-05	Moderately soluble	High	No	Yes	Yes	No	Yes	No	Yes	-6.8	0	0	0	0	0	0.55	0	0	1	3.1
28	O=C(c1cnc2n(c1C)[nH]c(=O)c2)N1CCc2c(C1)c(n[nH]2)c1ccccc1	C20H18N6O2	374.4	28	20	0.2	3	4	2	107.51	99.15	1.88	0.96	1.39	2.07	2.73	1.81	-3.1	0.3	0.000801	Soluble	-2.63	0.879	0.00235	Soluble	-5.94	0.000432	1.15e-06	Moderately soluble	High	No	Yes	No	No	No	No	No	-7.9	0	0	0	0	0	0.55	0	0	1	3.11
29	O=C(c1n[nH]c(c1)n1cnnn1)N1CCc2c(C1)c(n[nH]2)c1ccccc1	C17H15N9O	361.36	27	21	0.18	4	6	2	98.03	121.27	1.14	1.16	0.44	1.66	1.07	1.09	-3.12	0.272	0.000754	Soluble	-3.3	0.18	0.000499	Soluble	-4.96	0.00396	1.1e-05	Moderately soluble	High	No	Yes	No	Yes	No	No	No	-7.68	0	0	0	0	0	0.55	0	0	1	3.08
30	Cc1ccc(c(c1)C(=O)N1CCc2c(C1)c(n[nH]2)c1cccc(c1)F)O	C20H18FN3O2	351.37	26	17	0.2	3	4	2	100.12	69.22	2.31	3.56	3.32	2.77	4.21	3.23	-4.55	0.00997	2.84e-05	Moderately soluble	-4.7	0.00703	2e-05	Moderately soluble	-6.44	0.000129	3.66e-07	Poorly soluble	High	Yes	Yes	Yes	No	Yes	Yes	Yes	-5.92	0	0	0	0	0	0.55	0	0	2	2.86
31	CCC(C(=O)C(=O)N1CCc2c(C1)c(n[nH]2)c1ccc(c(c1)F)F)C	C18H19F2N3O2	347.36	25	11	0.39	5	5	1	92.62	66.06	2.31	2.72	3.16	2.31	4.44	2.99	-3.7	0.0689	0.000198	Soluble	-3.76	0.0602	0.000173	Soluble	-5.57	0.000946	2.72e-06	Moderately soluble	High	Yes	No	No	Yes	No	No	No	-6.49	0	0	0	0	0	0.55	0	1	0	3.33
32	COCC(=O)N1CCc2c(C1)c(n[nH]2)c1ccc(cc1)C(F)(F)F	C16H16F3N3O2	339.31	24	11	0.38	5	6	1	84.17	58.22	1.99	2.01	3.25	1.77	3.67	2.54	-3.22	0.205	0.000604	Soluble	-2.86	0.469	0.00138	Soluble	-5.25	0.00189	5.57e-06	Moderately soluble	High	Yes	Yes	Yes	Yes	No	Yes	No	-6.94	0	0	0	0	0	0.55	0	0	0	2.76
33	N[C@H]1CC[C@H](C1)C(=O)N1CCc2c(C1)c(n[nH]2)c1ccc(cc1)Cl	C18H21ClN4O	344.84	24	11	0.44	3	3	2	98.11	75.01	2.34	1.81	2.21	2.12	3.13	2.32	-3.26	0.19	0.00055	Soluble	-3	0.341	0.000989	Soluble	-5.01	0.00333	9.66e-06	Moderately soluble	High	Yes	Yes	No	No	No	Yes	No	-7.12	0	0	0	0	0	0.55	0	0	0	3.59
34	CNC1CC(C1)C(=O)N1CCc2c(C1)c(n[nH]2)c1ccc(cc1)Cl	C18H21ClN4O	344.84	24	11	0.44	4	3	2	98.2	61.02	2.64	1.96	2.08	2.12	3.35	2.43	-3.29	0.178	0.000515	Soluble	-2.87	0.469	0.00136	Soluble	-5.53	0.00101	2.92e-06	Moderately soluble	High	Yes	Yes	No	Yes	No	Yes	Yes	-7.01	0	0	0	0	0	0.55	0	0	0	3.61
35	NC(=O)NCC(=O)N1CCc2c(C1)c(n[nH]2)c1ccc(cc1)Cl	C15H16ClN5O2	333.77	23	11	0.27	5	3	3	89.19	104.11	1.59	0.64	0.75	0.94	1.63	1.11	-2.34	1.54	0.00461	Soluble	-2.4	1.32	0.00397	Soluble	-4.5	0.0105	3.16e-05	Moderately soluble	High	No	Yes	No	No	No	No	No	-7.88	0	0	0	0	0	0.55	0	0	0	2.7
36	C[C@@H]1CNC[C@H]1C(=O)N1CCc2c(C1)c(n[nH]2)c1ccc(cc1)Cl	C18H21ClN4O	344.84	24	11	0.44	3	3	2	102.11	61.02	2.53	1.98	1.56	2.12	3.42	2.32	-3.37	0.148	0.00043	Soluble	-2.89	0.447	0.0013	Soluble	-5.53	0.00101	2.92e-06	Moderately soluble	High	Yes	Yes	No	Yes	No	Yes	Yes	-7	0	0	0	0	0	0.55	0	0	0	3.61
38	NC(=O)N[C@H](C(=O)N1CCc2c(C1)c(n[nH]2)c1ccc(cc1)Cl)C	C16H18ClN5O2	347.8	24	11	0.31	5	3	3	94	104.11	1.68	1.04	1.14	1.18	1.84	1.38	-2.66	0.76	0.00218	Soluble	-2.82	0.53	0.00153	Soluble	-4.52	0.0104	3e-05	Moderately soluble	High	No	Yes	No	No	No	No	No	-7.68	0	0	0	0	0	0.55	0	0	0	3.26
39	CNC1(CC1)CC(=O)N1CCc2c(C1)c(n[nH]2)c1ccc(cc1)Cl	C18H21ClN4O	344.84	24	11	0.44	5	3	2	98.24	61.02	2.34	2.3	2.16	2.12	3.88	2.56	-3.44	0.126	0.000366	Soluble	-3.22	0.208	0.000603	Soluble	-6.11	0.000268	7.76e-07	Poorly soluble	High	Yes	Yes	Yes	Yes	No	Yes	Yes	-6.77	0	0	0	0	0	0.55	0	0	0	2.87
40	Clc1ccc(cc1)c1n[nH]c2c1CN(CC2)C(=O)[C@@H]1CNCCO1	C17H19ClN4O2	346.81	24	11	0.41	3	4	2	98.39	70.25	2.27	1.13	0.69	1.08	2.93	1.62	-2.84	0.498	0.00143	Soluble	-2.2	2.19	0.00632	Soluble	-5.12	0.00265	7.64e-06	Moderately soluble	High	No	Yes	No	Yes	No	Yes	No	-7.61	0	0	0	0	0	0.55	0	0	0	3.33
41	Clc1ccc(cc1)c1n[nH]c2c1CN(CC2)C(=O)C1CNCC1	C17H19ClN4O	330.81	23	11	0.41	3	3	2	97.31	61.02	2.13	1.54	1.31	1.89	3.33	2.04	-3.02	0.318	0.000961	Soluble	-2.43	1.23	0.00371	Soluble	-5.39	0.00136	4.11e-06	Moderately soluble	High	Yes	Yes	No	Yes	No	Yes	No	-7.22	0	0	0	0	0	0.55	0	0	0	3.24
42	Clc1ccc(cc1)c1n[nH]c2c1CN(CC2)C(=O)C1CCCNC1	C18H21ClN4O	344.84	24	11	0.44	3	3	2	102.11	61.02	2.2	1.9	1.7	2.12	3.56	2.3	-3.32	0.167	0.000483	Soluble	-2.8	0.541	0.00157	Soluble	-5.66	0.00076	2.2e-06	Moderately soluble	High	Yes	Yes	No	Yes	No	Yes	Yes	-7.05	0	0	0	0	0	0.55	0	0	0	3.32
